# Supplementary material for: Sarcopenia Predicts Major Complications after Resection for Primary Hepatocellular Carcinoma in Compensated Cirrhosis
Source: Cancers (Basel). 2022 Apr 12;14(8):1935. doi: 10.3390/cancers14081935 (PMC9025609; doi:10.3390/cancers14081935)
Supplement: Supplementary file 1 [file cancers-14-01935-s001.zip]

Archive with 1 entries (1 files):
- cancers-1686362-supplementary.pdf
